# Supplementary material for: Genetic Characterization of Yellow Fever Virus Strain JSS, the Original South American Strain
Source: Viruses. 2026 May 15;18(5):564. doi: 10.3390/v18050564 (PMC13211568; doi:10.3390/v18050564)
Supplement: Supplementary file 1 [file viruses-18-00564-s001.zip]

Archive with 1 entries (1 files):
- viruses-4224253-supplementary.pdf
